# Supplementary material for: Preparation and Characterization of a Novel Vinyl Polysiloxane Getter for Hydrogen Elimination
Source: Materials (Basel). 2021 Apr 8;14(8):1853. doi: 10.3390/ma14081853 (PMC8068371; doi:10.3390/ma14081853)
Supplement: Supplementary file 1 [file materials-14-01853-s001.zip]

Archive with 1 entries (1 files):
- materials-1161182-supplementary.pdf
